# Supplementary material for: 1-Meth­oxy-4-methyl-9,10-anthraquinone
Source: Acta Crystallogr Sect E Struct Rep Online. 2011 Oct 22;67(Pt 11):o2973. doi: 10.1107/S1600536811041912 (PMC3247377; doi:10.1107/S1600536811041912)
Supplement: Supplementary file 1 [file e-67-o2973-sup1.cif]

##############################################################################
#                                                                            #
# This CIF contains the data in a paper accepted for publication in          #
# Acta Crystallographica Section E. It conforms to the requirements of       #
# Notes for Authors for Acta Crystallographica Section E, and has been       #
# peer reviewed under the auspices of the IUCr Commission on Journals.       #
#                                                                            #
# Full details of the Crystallographic Information File format               #
# are given in the paper "The Crystallographic Information File (CIF):       #
# a New Standard Archive File for Crystallography" by S. R. Hall, F. H.      #
# Allen and I. D. Brown [Acta Cryst. (1991), A47, 655-685].                  #
#                                                                            #
# The current version of the core CIF dictionary is obtainable from          #
# ftp://ftp.iucr.org/pub/cif_core.dic.                                       #
#                                                                            #
# Software is freely available for graphical display of the structure(s)     #
# in this CIF. For information consult the CIF software page                 #
# http://www.iucr.org/resources/cif/software.                                #
#                                                                            #
# This file may be used for bona fide research purposes within the           #
# scientific community so long as proper attribution is given to the journal # 
# article from which it was obtained.                                        #
#                                                                            #
##############################################################################
data_global
_audit_creation_method     SHELXL-97
_journal_date_recd_electronic     2011-10-11
_journal_date_accepted     2011-10-11
_journal_name_full     'Acta Crystallographica, Section E'
_journal_year     2011
_journal_volume     67
_journal_issue     11
_journal_page_first     o2973
_journal_page_last     o2973
_journal_paper_category     QO
_journal_coeditor_code     BT5675
_publ_contact_author
;
     Dr. Seik Weng Ng
     Department of Chemistry
     University of Malaya
     50603 Kuala Lumpur
     Malaysia
;
_publ_contact_author_email     seikweng@um.edu.my
_publ_contact_author_fax     '03 7967 4193'
_publ_contact_author_phone     '03 7967 6778'
_publ_section_title
;
1-Methoxy-4-methyl-9,10-anthraquinone
;
loop_
    _publ_author_name
    _publ_author_address
    'Osman, Che Puteh'
;
Faculty of Applied Sciences
Universiti Teknologi MARA
40450 Shah Alam
Malaysia
;
    'Ahmad, Rohaya'
;
Faculty of Applied Sciences
Universiti Teknologi MARA
40450 Shah Alam
Malaysia
;
    'Ismail, Nor Hadiani'
;
Faculty of Applied Sciences
Universiti Teknologi MARA
40450 Shah Alam
Malaysia
;
    'Awang, Khalijah'
;
     Department of Chemistry
     University of Malaya
     50603 Kuala Lumpur
     Malaysia
;
    'Ng, Seik Weng'
;
     Department of Chemistry
     University of Malaya
     50603 Kuala Lumpur
     Malaysia
     and
     Chemistry Department
     Faculty of Science
     King Abdulaziz University
     PO Box 80203 Jeddah
     Saudi Arabia
;
data_I
_audit_creation_method     SHELXL-97
_chemical_name_systematic
;
1-Methoxy-4-methyl-9,10-anthraquinone
;
_chemical_name_common     ?
_chemical_formula_moiety     'C16 H12 O3'
_chemical_formula_sum     'C16 H12 O3'
_chemical_formula_iupac     'C16 H12 O3'
_chemical_formula_weight     252.26
_chemical_melting_point     ?
_symmetry_cell_setting     monoclinic
_symmetry_space_group_name_H-M     'P 21'
_symmetry_space_group_name_Hall     'P 2yb'
loop_
    _symmetry_equiv_pos_as_xyz
    'x, y, z'
    '-x, y+1/2, -z'
_cell_length_a     8.8808(4)
_cell_length_b     4.8940(2)
_cell_length_c     13.7792(5)
_cell_angle_alpha     90.00
_cell_angle_beta     96.136(4)
_cell_angle_gamma     90.00
_cell_volume     595.45(4)
_cell_formula_units_Z     2
_cell_measurement_reflns_used     1483
_cell_measurement_theta_min     3.22
_cell_measurement_theta_max     76.08
_cell_measurement_temperature     100(2)
_exptl_crystal_description     plate
_exptl_crystal_colour     orange
_exptl_crystal_size_max     0.30
_exptl_crystal_size_mid     0.10
_exptl_crystal_size_min     0.02
_exptl_crystal_density_diffrn     1.407
_exptl_crystal_density_meas     ?
_exptl_crystal_density_method     'not measured'
_exptl_crystal_F_000     264
_exptl_absorpt_coefficient_mu     0.792
_exptl_absorpt_correction_type     multi-scan
_exptl_absorpt_process_details     '(CrysAlis PRO; Agilent, 2010)'
_exptl_absorpt_correction_T_min     0.7970
_exptl_absorpt_correction_T_max     0.9843
_diffrn_ambient_temperature     100(2)
_diffrn_radiation_type     CuK\a
_diffrn_radiation_wavelength     1.54184
_diffrn_radiation_source     'SuperNova (Cu) X-ray Source'
_diffrn_radiation_monochromator     Mirror
_diffrn_measurement_device_type
                  'Agilent SuperNova Dual diffractometer with an Atlas detector'
_diffrn_measurement_method     \w
_diffrn_detector_area_resol_mean     10.4041
_diffrn_reflns_number     2343
_diffrn_reflns_av_R_equivalents     0.0141
_diffrn_reflns_av_sigmaI/netI     0.0203
_diffrn_reflns_theta_min     3.23
_diffrn_reflns_theta_max     76.28
_diffrn_reflns_theta_full     76.28
_diffrn_measured_fraction_theta_max     0.972
_diffrn_measured_fraction_theta_full     0.972
_diffrn_reflns_limit_h_min     -7
_diffrn_reflns_limit_h_max     11
_diffrn_reflns_limit_k_min     -5
_diffrn_reflns_limit_k_max     6
_diffrn_reflns_limit_l_min     -17
_diffrn_reflns_limit_l_max     17
_diffrn_standards_number     0
_diffrn_standards_interval_count     0
_diffrn_standards_interval_time     0
_diffrn_standards_decay_%     0
_reflns_number_total     1367
_reflns_number_gt     1317
_reflns_threshold_expression     I>2\s(I)
_refine_ls_structure_factor_coef     Fsqd
_refine_ls_matrix_type     full
_refine_ls_R_factor_all     0.0375
_refine_ls_R_factor_gt     0.0362
_refine_ls_wR_factor_gt     0.1056
_refine_ls_wR_factor_ref     0.1077
_refine_ls_goodness_of_fit_ref     1.159
_refine_ls_restrained_S_all     1.159
_refine_ls_number_reflns     1367
_refine_ls_number_parameters     173
_refine_ls_number_restraints     1
_refine_ls_hydrogen_treatment     constr
_refine_ls_weighting_scheme     calc
_refine_ls_weighting_details
         'calc w=1/[\s^2^(Fo^2^)+(0.0706P)^2^+0.0361P] where P=(Fo^2^+2Fc^2^)/3'
_atom_sites_solution_hydrogens     geom
_atom_sites_solution_primary     direct
_atom_sites_solution_secondary     difmap
_refine_ls_shift/su_max     0.001
_refine_ls_shift/su_mean     0.001
_refine_diff_density_max     0.187
_refine_diff_density_min     -0.177
_refine_ls_extinction_method     none
_refine_ls_extinction_coef     ?
loop_
    _atom_type_symbol
    _atom_type_description
    _atom_type_scat_dispersion_real
    _atom_type_scat_dispersion_imag
    _atom_type_scat_source
    'C' 'C' 0.0181 0.0091
                         'International Tables Vol C Tables 4.2.6.8 and 6.1.1.4'
    'H' 'H' 0.0000 0.0000
                         'International Tables Vol C Tables 4.2.6.8 and 6.1.1.4'
    'O' 'O' 0.0492 0.0322
                         'International Tables Vol C Tables 4.2.6.8 and 6.1.1.4'
_computing_data_collection     'CrysAlis PRO (Agilent, 2010)'
_computing_cell_refinement     'CrysAlis PRO (Agilent, 2010)'
_computing_data_reduction     'CrysAlis PRO (Agilent, 2010)'
_computing_structure_solution     'SHELXS97 (Sheldrick, 2008)'
_computing_structure_refinement     'SHELXL97 (Sheldrick, 2008)'
_computing_molecular_graphics     'X-SEED (Barbour, 2001)'
_computing_publication_material     'publCIF (Westrip, 2010)'
loop_
    _atom_site_type_symbol
    _atom_site_label
    _atom_site_fract_x
    _atom_site_fract_y
    _atom_site_fract_z
    _atom_site_U_iso_or_equiv
    _atom_site_adp_type
    _atom_site_calc_flag
    _atom_site_refinement_flags
    _atom_site_occupancy
    _atom_site_symmetry_multiplicity
    _atom_site_disorder_assembly
    _atom_site_disorder_group
    O O1 0.55994(14) 0.5010(4) 0.81572(9) 0.0371(4) Uani d . 1 1 . .
    O O2 0.66956(14) 0.8795(3) 0.93147(9) 0.0317(3) Uani d . 1 1 . .
    O O3 1.07132(15) 0.4573(4) 0.64116(10) 0.0390(4) Uani d . 1 1 . .
    C C1 0.67730(18) 0.5016(4) 0.77647(11) 0.0248(4) Uani d . 1 1 . .
    C C2 0.69140(19) 0.3128(4) 0.69352(11) 0.0240(4) Uani d . 1 1 . .
    C C3 0.5701(2) 0.1401(5) 0.66264(12) 0.0291(4) Uani d . 1 1 . .
    H H3 0.4802 0.1455 0.6943 0.035 Uiso calc R 1 1 . .
    C C4 0.5813(2) -0.0384(5) 0.58604(13) 0.0323(4) Uani d . 1 1 . .
    H H4 0.4992 -0.1568 0.5655 0.039 Uiso calc R 1 1 . .
    C C5 0.7123(2) -0.0457(5) 0.53870(13) 0.0324(4) Uani d . 1 1 . .
    H H5 0.7185 -0.1666 0.4853 0.039 Uiso calc R 1 1 . .
    C C6 0.8330(2) 0.1223(5) 0.56916(11) 0.0300(4) Uani d . 1 1 . .
    H H6 0.9226 0.1160 0.5372 0.036 Uiso calc R 1 1 . .
    C C7 0.82303(19) 0.3018(4) 0.64715(11) 0.0247(4) Uani d . 1 1 . .
    C C8 0.95447(19) 0.4775(4) 0.68049(12) 0.0264(4) Uani d . 1 1 . .
    C C9 0.94200(19) 0.6767(4) 0.76192(11) 0.0235(4) Uani d . 1 1 . .
    C C10 1.06468(19) 0.8520(4) 0.79051(12) 0.0285(4) Uani d . 1 1 . .
    C C11 1.0481(2) 1.0335(4) 0.86625(13) 0.0304(4) Uani d . 1 1 . .
    H H11 1.1295 1.1535 0.8865 0.037 Uiso calc R 1 1 . .
    C C12 0.9187(2) 1.0470(4) 0.91328(13) 0.0280(4) Uani d . 1 1 . .
    H H12 0.9124 1.1755 0.9643 0.034 Uiso calc R 1 1 . .
    C C13 0.79734(18) 0.8729(4) 0.88619(11) 0.0250(4) Uani d . 1 1 . .
    C C14 0.80695(18) 0.6854(4) 0.80882(11) 0.0233(4) Uani d . 1 1 . .
    C C15 1.2125(2) 0.8622(6) 0.74564(15) 0.0400(5) Uani d . 1 1 . .
    H H15A 1.1927 0.9088 0.6763 0.060 Uiso calc R 1 1 . .
    H H15B 1.2622 0.6833 0.7524 0.060 Uiso calc R 1 1 . .
    H H15C 1.2786 1.0010 0.7791 0.060 Uiso calc R 1 1 . .
    C C16 0.6594(2) 1.0809(5) 1.00589(13) 0.0334(4) Uani d . 1 1 . .
    H H16A 0.5623 1.0618 1.0330 0.050 Uiso calc R 1 1 . .
    H H16B 0.6663 1.2637 0.9777 0.050 Uiso calc R 1 1 . .
    H H16C 0.7425 1.0549 1.0578 0.050 Uiso calc R 1 1 . .
loop_
    _atom_site_aniso_label
    _atom_site_aniso_U_11
    _atom_site_aniso_U_22
    _atom_site_aniso_U_33
    _atom_site_aniso_U_12
    _atom_site_aniso_U_13
    _atom_site_aniso_U_23
    O1 0.0319(6) 0.0462(9) 0.0358(7) -0.0103(7) 0.0162(5) -0.0114(7)
    O2 0.0325(6) 0.0349(8) 0.0297(6) -0.0025(6) 0.0130(5) -0.0066(6)
    O3 0.0362(7) 0.0443(9) 0.0403(7) -0.0043(7) 0.0218(6) -0.0053(7)
    C1 0.0282(7) 0.0262(9) 0.0213(7) -0.0011(8) 0.0086(6) 0.0027(8)
    C2 0.0290(8) 0.0234(9) 0.0198(7) 0.0005(8) 0.0039(6) 0.0035(7)
    C3 0.0328(8) 0.0297(10) 0.0249(7) -0.0020(9) 0.0040(6) 0.0031(8)
    C4 0.0390(9) 0.0294(10) 0.0274(8) -0.0019(9) -0.0019(7) -0.0005(9)
    C5 0.0439(10) 0.0288(10) 0.0241(8) 0.0043(10) 0.0019(7) -0.0019(9)
    C6 0.0377(9) 0.0304(10) 0.0226(7) 0.0059(9) 0.0070(6) 0.0019(8)
    C7 0.0311(8) 0.0240(9) 0.0197(7) 0.0029(8) 0.0065(6) 0.0051(7)
    C8 0.0310(8) 0.0261(9) 0.0239(7) 0.0013(9) 0.0107(6) 0.0050(9)
    C9 0.0271(7) 0.0222(9) 0.0220(7) 0.0009(8) 0.0064(6) 0.0064(8)
    C10 0.0273(8) 0.0301(10) 0.0286(8) -0.0005(8) 0.0055(6) 0.0064(8)
    C11 0.0300(8) 0.0294(11) 0.0316(9) -0.0050(8) 0.0018(7) 0.0021(8)
    C12 0.0333(8) 0.0260(10) 0.0245(7) 0.0011(8) 0.0018(6) 0.0003(8)
    C13 0.0276(8) 0.0258(9) 0.0222(7) 0.0029(8) 0.0060(6) 0.0042(8)
    C14 0.0262(7) 0.0232(9) 0.0212(7) 0.0007(7) 0.0056(6) 0.0036(7)
    C15 0.0322(9) 0.0474(13) 0.0420(10) -0.0088(10) 0.0107(8) -0.0021(11)
    C16 0.0387(9) 0.0321(11) 0.0309(8) 0.0016(9) 0.0105(7) -0.0045(8)
loop_
    _geom_bond_atom_site_label_1
    _geom_bond_atom_site_label_2
    _geom_bond_site_symmetry_2
    _geom_bond_distance
    _geom_bond_publ_flag
    O1 C1 . 1.224(2) ?
    O2 C13 . 1.3526(18) ?
    O2 C16 . 1.432(2) ?
    O3 C8 . 1.225(2) ?
    C1 C2 . 1.485(2) ?
    C1 C14 . 1.491(3) ?
    C2 C7 . 1.392(2) ?
    C2 C3 . 1.399(3) ?
    C3 C4 . 1.382(3) ?
    C3 H3 . 0.9500 ?
    C4 C5 . 1.394(3) ?
    C4 H4 . 0.9500 ?
    C5 C6 . 1.380(3) ?
    C5 H5 . 0.9500 ?
    C6 C7 . 1.398(3) ?
    C6 H6 . 0.9500 ?
    C7 C8 . 1.483(3) ?
    C8 C9 . 1.499(3) ?
    C9 C10 . 1.409(3) ?
    C9 C14 . 1.422(2) ?
    C10 C11 . 1.390(3) ?
    C10 C15 . 1.511(2) ?
    C11 C12 . 1.380(2) ?
    C11 H11 . 0.9500 ?
    C12 C13 . 1.393(3) ?
    C12 H12 . 0.9500 ?
    C13 C14 . 1.416(2) ?
    C15 H15A . 0.9800 ?
    C15 H15B . 0.9800 ?
    C15 H15C . 0.9800 ?
    C16 H16A . 0.9800 ?
    C16 H16B . 0.9800 ?
    C16 H16C . 0.9800 ?
loop_
    _geom_angle_atom_site_label_1
    _geom_angle_atom_site_label_2
    _geom_angle_atom_site_label_3
    _geom_angle_site_symmetry_1
    _geom_angle_site_symmetry_3
    _geom_angle
    _geom_angle_publ_flag
    C13 O2 C16 . . 117.84(15) ?
    O1 C1 C2 . . 118.97(17) ?
    O1 C1 C14 . . 122.39(16) ?
    C2 C1 C14 . . 118.64(14) ?
    C7 C2 C3 . . 119.60(17) ?
    C7 C2 C1 . . 121.43(15) ?
    C3 C2 C1 . . 118.96(15) ?
    C4 C3 C2 . . 119.89(17) ?
    C4 C3 H3 . . 120.1 ?
    C2 C3 H3 . . 120.1 ?
    C3 C4 C5 . . 120.35(18) ?
    C3 C4 H4 . . 119.8 ?
    C5 C4 H4 . . 119.8 ?
    C6 C5 C4 . . 120.18(18) ?
    C6 C5 H5 . . 119.9 ?
    C4 C5 H5 . . 119.9 ?
    C5 C6 C7 . . 119.78(17) ?
    C5 C6 H6 . . 120.1 ?
    C7 C6 H6 . . 120.1 ?
    C2 C7 C6 . . 120.19(17) ?
    C2 C7 C8 . . 120.47(16) ?
    C6 C7 C8 . . 119.34(15) ?
    O3 C8 C7 . . 119.47(18) ?
    O3 C8 C9 . . 121.16(18) ?
    C7 C8 C9 . . 119.36(14) ?
    C10 C9 C14 . . 121.24(16) ?
    C10 C9 C8 . . 119.22(15) ?
    C14 C9 C8 . . 119.54(15) ?
    C11 C10 C9 . . 117.28(16) ?
    C11 C10 C15 . . 116.89(18) ?
    C9 C10 C15 . . 125.83(18) ?
    C12 C11 C10 . . 122.90(18) ?
    C12 C11 H11 . . 118.6 ?
    C10 C11 H11 . . 118.6 ?
    C11 C12 C13 . . 120.28(18) ?
    C11 C12 H12 . . 119.9 ?
    C13 C12 H12 . . 119.9 ?
    O2 C13 C12 . . 121.67(16) ?
    O2 C13 C14 . . 118.93(15) ?
    C12 C13 C14 . . 119.39(15) ?
    C13 C14 C9 . . 118.89(15) ?
    C13 C14 C1 . . 120.61(14) ?
    C9 C14 C1 . . 120.49(15) ?
    C10 C15 H15A . . 109.5 ?
    C10 C15 H15B . . 109.5 ?
    H15A C15 H15B . . 109.5 ?
    C10 C15 H15C . . 109.5 ?
    H15A C15 H15C . . 109.5 ?
    H15B C15 H15C . . 109.5 ?
    O2 C16 H16A . . 109.5 ?
    O2 C16 H16B . . 109.5 ?
    H16A C16 H16B . . 109.5 ?
    O2 C16 H16C . . 109.5 ?
    H16A C16 H16C . . 109.5 ?
    H16B C16 H16C . . 109.5 ?
loop_
    _geom_torsion_atom_site_label_1
    _geom_torsion_atom_site_label_2
    _geom_torsion_atom_site_label_3
    _geom_torsion_atom_site_label_4
    _geom_torsion_site_symmetry_1
    _geom_torsion_site_symmetry_2
    _geom_torsion_site_symmetry_3
    _geom_torsion_site_symmetry_4
    _geom_torsion
    _geom_torsion_publ_flag
    O1 C1 C2 C7 . . . . -179.01(17) ?
    C14 C1 C2 C7 . . . . 1.1(2) ?
    O1 C1 C2 C3 . . . . 0.0(3) ?
    C14 C1 C2 C3 . . . . -179.87(16) ?
    C7 C2 C3 C4 . . . . -0.5(3) ?
    C1 C2 C3 C4 . . . . -179.55(17) ?
    C2 C3 C4 C5 . . . . -0.6(3) ?
    C3 C4 C5 C6 . . . . 1.1(3) ?
    C4 C5 C6 C7 . . . . -0.6(3) ?
    C3 C2 C7 C6 . . . . 1.0(3) ?
    C1 C2 C7 C6 . . . . -179.92(16) ?
    C3 C2 C7 C8 . . . . -178.30(16) ?
    C1 C2 C7 C8 . . . . 0.7(3) ?
    C5 C6 C7 C2 . . . . -0.5(3) ?
    C5 C6 C7 C8 . . . . 178.84(17) ?
    C2 C7 C8 O3 . . . . 177.22(17) ?
    C6 C7 C8 O3 . . . . -2.1(3) ?
    C2 C7 C8 C9 . . . . -2.7(3) ?
    C6 C7 C8 C9 . . . . 177.98(16) ?
    O3 C8 C9 C10 . . . . 2.9(3) ?
    C7 C8 C9 C10 . . . . -177.18(16) ?
    O3 C8 C9 C14 . . . . -177.11(16) ?
    C7 C8 C9 C14 . . . . 2.8(2) ?
    C14 C9 C10 C11 . . . . 0.0(3) ?
    C8 C9 C10 C11 . . . . 179.94(16) ?
    C14 C9 C10 C15 . . . . -179.51(18) ?
    C8 C9 C10 C15 . . . . 0.5(3) ?
    C9 C10 C11 C12 . . . . 0.1(3) ?
    C15 C10 C11 C12 . . . . 179.60(18) ?
    C10 C11 C12 C13 . . . . 0.5(3) ?
    C16 O2 C13 C12 . . . . 2.8(3) ?
    C16 O2 C13 C14 . . . . -176.68(15) ?
    C11 C12 C13 O2 . . . . 179.38(16) ?
    C11 C12 C13 C14 . . . . -1.1(3) ?
    O2 C13 C14 C9 . . . . -179.34(15) ?
    C12 C13 C14 C9 . . . . 1.1(2) ?
    O2 C13 C14 C1 . . . . 1.1(2) ?
    C12 C13 C14 C1 . . . . -178.41(16) ?
    C10 C9 C14 C13 . . . . -0.6(2) ?
    C8 C9 C14 C13 . . . . 179.45(16) ?
    C10 C9 C14 C1 . . . . 178.98(16) ?
    C8 C9 C14 C1 . . . . -1.0(2) ?
    O1 C1 C14 C13 . . . . -1.3(3) ?
    C2 C1 C14 C13 . . . . 178.62(15) ?
    O1 C1 C14 C9 . . . . 179.17(18) ?
    C2 C1 C14 C9 . . . . -0.9(2) ?
