# Supplementary material for: 1-Meth­oxy-4-methyl-9,10-anthraquinone
Source: Acta Crystallogr Sect E Struct Rep Online. 2011 Oct 22;67(Pt 11):o2973. doi: 10.1107/S1600536811041912 (PMC3247377; doi:10.1107/S1600536811041912)
Supplement: Supplementary file 2 [file e-67-o2973-Isup2.hkl]

# 
# h,k,l, Fc-squared, Fo-squared, sigma(Fo-squared) and status flag 
# 
data_I
_shelx_title '  P21  412 Friedel pairs' 
_shelx_refln_list_code          4 
_shelx_F_calc_maximum       55.76 
_exptl_crystal_F_000       264.00 
_reflns_d_resolution_high  0.7936 
 
loop_ 
 _symmetry_equiv_pos_as_xyz 
 'x, y, z' 
 '-x, y+1/2, -z' 
 
_cell_length_a     8.8808 
_cell_length_b     4.8940 
_cell_length_c    13.7792 
_cell_angle_alpha  90.000 
_cell_angle_beta   96.136 
_cell_angle_gamma  90.000 
 
_shelx_F_squared_multiplier     1.000 
 
loop_ 
 _refln_index_h 
 _refln_index_k 
 _refln_index_l 
 _refln_F_squared_calc 
 _refln_F_squared_meas 
 _refln_F_squared_sigma 
 _refln_observed_status 
   1   0   0      630.17      634.00      6.28 o 
   2   0   0       22.93       24.95      0.55 o 
   3   0   0      227.54      225.22      2.84 o 
   4   0   0       14.03       11.63      0.52 o 
   5   0   0       12.24       15.30      0.71 o 
   6   0   0        6.36        5.65      0.49 o 
   7   0   0      114.82      116.80      2.89 o 
   8   0   0     1035.53     1098.75      9.82 o 
   9   0   0        1.43        1.25      0.37 o 
  10   0   0        5.00        6.11      0.66 o 
  11   0   0        9.36        6.00      0.46 o 
   1   1   0      401.17      314.78      4.16 o 
   2   1   0       91.01       78.05      1.36 o 
   3   1   0        9.92       11.14      0.53 o 
   4   1   0       47.29       41.33      1.18 o 
   5   1   0      105.80      106.36      2.25 o 
   6   1   0       39.02       39.90      1.45 o 
   7   1   0       74.04       76.56      1.35 o 
   8   1   0       14.46       13.89      0.52 o 
   9   1   0       17.34       19.19      0.69 o 
  10   1   0        6.66        5.84      0.33 o 
   0   2   0     1307.72     1258.92     12.61 o 
   1   2   0        9.58       10.71      0.38 o 
   2   2   0      684.70      721.75      8.09 o 
   3   2   0      330.79      364.48      4.87 o 
   4   2   0       23.51       20.81      0.94 o 
   5   2   0       53.78       56.66      1.74 o 
   6   2   0       91.84      102.37      1.95 o 
   7   2   0       15.99       18.08      1.22 o 
   8   2   0       34.81       35.20      0.79 o 
   9   2   0        4.42        4.65      0.40 o 
  10   2   0       32.52       34.81      1.00 o 
   1   3   0       35.31       39.57      1.50 o 
   2   3   0      244.42      248.62      3.71 o 
   3   3   0       13.41       15.28      0.82 o 
   4   3   0       37.41       38.15      1.98 o 
   5   3   0        5.21        5.17      0.73 o 
   6   3   0       26.04       25.72      1.59 o 
   7   3   0       14.64       16.42      1.24 o 
   8   3   0        1.48        1.81      0.23 o 
   9   3   0       26.52       25.50      0.69 o 
   0   4   0        6.57        6.18      0.46 o 
   1   4   0        0.07        0.00      0.16 o 
   2   4   0       80.76       91.72      2.44 o 
   3   4   0       26.99       33.54      1.77 o 
   4   4   0        3.79        3.89      0.66 o 
   5   4   0       23.13       21.71      1.48 o 
   6   4   0       40.76       37.91      1.88 o 
   7   4   0       14.42       14.94      1.06 o 
   8   4   0        0.67        0.57      0.21 o 
   1   5   0      175.29      196.84      3.81 o 
   2   5   0        2.25        1.82      0.33 o 
   3   5   0        7.84        7.61      0.60 o 
   4   5   0        4.83        4.80      0.42 o 
   5   5   0       17.11       17.06      0.61 o 
   6   5   0       13.45       12.36      0.73 o 
   0   6   0       70.87       64.57      1.71 o 
   1   6   0       15.37       14.31      0.82 o 
   2   6   0        2.14        1.90      0.30 o 
 -11   0   1        3.62        2.37      0.32 o 
 -10   0   1        5.67        5.76      0.43 o 
  -9   0   1        1.20        0.76      0.24 o 
  -8   0   1        4.11        3.84      0.58 o 
  -7   0   1        9.25        9.08      0.55 o 
  -6   0   1        1.48        0.77      0.20 o 
  -5   0   1       65.17       76.88      2.11 o 
  -4   0   1      367.91      410.25      5.02 o 
  -3   0   1      736.07      738.12      7.86 o 
  -2   0   1      971.01      892.18      9.05 o 
  -1   0   1     2366.62     2077.77     14.22 o 
   0   0   1       46.23       43.37      0.57 o 
   1   0   1     2265.38     2390.21     23.14 o 
   2   0   1      526.56      528.11      5.56 o 
   3   0   1       59.17       56.39      1.11 o 
   4   0   1       65.03       83.14      1.57 o 
   5   0   1        0.62        0.99      0.20 o 
   6   0   1      155.73      169.60      3.01 o 
   7   0   1      663.82      707.48      6.82 o 
   8   0   1       14.50       15.04      0.79 o 
   9   0   1      212.58      214.60      3.20 o 
  10   0   1       26.05       25.85      0.91 o 
 -11   1   1        1.93        1.40      0.19 o 
 -10   1   1        1.32        1.04      0.17 o 
  -9   1   1       10.72       10.35      0.51 o 
  -8   1   1      161.97      163.15      2.46 o 
  -7   1   1      335.81      328.94      2.75 o 
  -6   1   1       57.00       54.75      1.74 o 
  -5   1   1      541.51      572.31      7.24 o 
  -4   1   1      373.83      404.21      5.20 o 
  -3   1   1       27.99       29.00      0.62 o 
  -2   1   1      191.71      174.68      1.53 o 
  -1   1   1       24.95       29.14      0.45 o 
   0   1   1      131.75      120.22      1.05 o 
   1   1   1      992.51      979.96      7.09 o 
   2   1   1      142.45      128.32      1.96 o 
   3   1   1      431.30      427.85      3.37 o 
   4   1   1       84.51       97.33      2.00 o 
   5   1   1       49.25       44.81      1.38 o 
   6   1   1        6.78        6.52      0.57 o 
   7   1   1        9.80       11.04      0.39 o 
   8   1   1       21.17       22.81      0.67 o 
   9   1   1        4.01        3.18      0.25 o 
  10   1   1       10.87       10.69      0.56 o 
 -10   2   1       12.36       11.19      0.59 o 
  -9   2   1       35.61       33.64      0.98 o 
  -8   2   1        7.18        7.75      0.42 o 
  -7   2   1       11.38       12.07      0.98 o 
  -6   2   1        6.76        7.04      0.49 o 
  -5   2   1       32.40       35.40      1.36 o 
  -4   2   1       29.98       26.87      1.07 o 
  -3   2   1      311.48      340.21      4.57 o 
  -2   2   1      716.20      683.25      7.63 o 
  -1   2   1       79.05       74.63      0.95 o 
   0   2   1       27.91       28.94      1.28 o 
   1   2   1        1.38        1.16      0.20 o 
   2   2   1      414.92      417.13      5.13 o 
   3   2   1       92.33      111.18      2.19 o 
   4   2   1       17.20       17.29      0.87 o 
   5   2   1      223.44      244.09      4.15 o 
   6   2   1      189.72      213.91      3.03 o 
   7   2   1        0.39        1.25      0.38 o 
   8   2   1        7.76        6.59      0.35 o 
   9   2   1        0.72        0.39      0.12 o 
  10   2   1       37.44       42.32      1.33 o 
  -9   3   1       50.38       50.32      1.50 o 
  -8   3   1        2.73        2.32      0.45 o 
  -7   3   1       17.45       17.92      1.28 o 
  -6   3   1       10.31       11.46      1.04 o 
  -5   3   1       15.31       15.58      0.87 o 
  -4   3   1       33.30       34.49      2.24 o 
  -3   3   1        9.14        9.59      0.64 o 
  -2   3   1      332.89      343.99      4.66 o 
  -1   3   1      224.74      209.18      3.72 o 
   0   3   1      107.94       99.87      2.82 o 
   1   3   1      109.10      103.57      4.60 o 
   2   3   1       66.72       66.61      1.66 o 
   3   3   1       18.02       19.64      0.94 o 
   4   3   1       17.14       18.74      0.78 o 
   5   3   1        2.40        2.74      0.33 o 
   6   3   1       56.61       52.22      2.33 o 
   7   3   1       16.26       13.79      1.16 o 
   8   3   1        3.23        3.62      0.52 o 
   9   3   1       27.75       24.04      0.64 o 
  -8   4   1        8.31        8.62      0.64 o 
  -7   4   1       22.67       27.39      1.41 o 
  -6   4   1      113.12      123.24      3.47 o 
  -5   4   1       92.36       95.68      3.14 o 
  -4   4   1        0.99        0.64      0.33 o 
  -3   4   1       19.98       20.36      1.34 o 
  -2   4   1       18.26       20.11      1.52 o 
  -1   4   1        6.71        7.24      0.53 o 
   0   4   1       90.76       93.21      1.75 o 
   1   4   1        3.96        3.97      0.31 o 
   2   4   1       63.36       66.55      1.23 o 
   3   4   1      128.87      139.25      3.84 o 
   4   4   1        5.20        5.23      0.74 o 
   5   4   1        6.56        5.33      0.76 o 
   6   4   1        1.64        0.70      0.32 o 
   7   4   1        2.41        3.31      0.53 o 
   8   4   1        2.73        2.20      0.33 o 
  -6   5   1        8.57        7.05      0.54 o 
  -5   5   1        1.59        1.80      0.22 o 
  -4   5   1        6.41        5.60      0.38 o 
  -3   5   1        0.12        0.08      0.14 o 
  -2   5   1       18.50       19.88      0.84 o 
  -1   5   1        6.55        7.31      0.95 o 
   0   5   1      244.41      275.85      3.34 o 
   1   5   1      337.82      375.41      5.67 o 
   2   5   1       49.53       58.51      1.79 o 
   3   5   1        7.47        7.54      0.58 o 
   4   5   1        4.93        4.54      0.38 o 
   5   5   1        3.08        2.43      0.27 o 
   6   5   1       33.05       29.00      1.12 o 
  -2   6   1        1.25        0.81      0.21 o 
  -1   6   1       24.00       22.81      1.01 o 
   0   6   1      134.81      117.28     10.03 o 
   1   6   1       23.23       22.16      1.03 o 
   2   6   1        6.20        5.71      0.48 o 
 -11   0   2       14.39       14.42      0.71 o 
 -10   0   2        0.18        0.19      0.38 o 
  -9   0   2        8.01        7.37      0.53 o 
  -8   0   2       19.66       20.46      1.42 o 
  -7   0   2       10.01       10.38      0.83 o 
  -5   0   2       78.16       74.22      2.27 o 
  -4   0   2       52.45       59.79      0.96 o 
  -3   0   2       36.63       32.23      0.59 o 
  -2   0   2      173.99      142.55      1.93 o 
  -1   0   2      466.21      425.46      4.52 o 
   0   0   2     1076.32     1072.73     10.62 o 
   1   0   2      477.33      395.16      4.21 o 
   2   0   2      344.42      348.81      3.96 o 
   3   0   2      113.15      102.04      1.65 o 
   4   0   2      264.77      279.82      3.73 o 
   5   0   2       25.38       26.53      0.93 o 
   6   0   2       28.21       30.31      1.11 o 
   7   0   2       44.31       46.74      1.34 o 
   8   0   2      612.35      644.04      6.67 o 
   9   0   2       16.89       16.87      1.26 o 
  10   0   2        1.62        1.31      0.23 o 
 -11   1   2        0.41        0.14      0.10 o 
 -10   1   2       14.21       15.00      0.51 o 
  -9   1   2        4.53        4.22      0.28 o 
  -8   1   2       87.07       82.95      2.48 o 
  -7   1   2      852.26      883.16      5.55 o 
  -6   1   2      108.92      117.80      5.63 o 
  -5   1   2      233.44      262.43      4.14 o 
  -4   1   2      172.54      187.18      3.03 o 
  -3   1   2      102.40      104.84      1.19 o 
  -2   1   2      331.86      314.96      2.61 o 
  -1   1   2       47.71       40.71      0.44 o 
   0   1   2     2212.20     2006.42     19.61 o 
   2   1   2      664.78      632.88      5.59 o 
   3   1   2      747.74      768.77      5.75 o 
   4   1   2      127.97      155.33      2.70 o 
   5   1   2       80.88       86.50      2.05 o 
   6   1   2        9.92       10.89      0.73 o 
   7   1   2       24.37       25.02      0.73 o 
   8   1   2      102.89      111.70      1.82 o 
   9   1   2       77.02       82.67      2.00 o 
  10   1   2       13.87       14.10      0.88 o 
 -10   2   2        9.99        8.74      0.54 o 
  -9   2   2       44.28       42.17      1.04 o 
  -8   2   2       37.04       35.16      0.89 o 
  -7   2   2       35.50       39.79      1.79 o 
  -6   2   2       47.72       48.28      1.04 o 
  -5   2   2        9.22        8.87      0.68 o 
  -4   2   2        0.09        0.81      0.21 o 
  -3   2   2       58.50       51.87      1.39 o 
  -2   2   2       43.49       35.07      0.99 o 
  -1   2   2      112.58      110.32      1.80 o 
   0   2   2       94.04       92.36      2.12 o 
   1   2   2      384.13      355.00      2.89 o 
   2   2   2      151.87      158.21      2.60 o 
   3   2   2       41.30       46.53      1.34 o 
   4   2   2       33.37       45.16      1.47 o 
   5   2   2        6.31        8.00      0.65 o 
   6   2   2       24.46       28.76      1.01 o 
   7   2   2        6.90        7.26      0.50 o 
   8   2   2       16.92       18.32      0.57 o 
   9   2   2        0.56        0.39      0.19 o 
  10   2   2       22.45       25.66      0.98 o 
  -9   3   2       51.46       55.66      3.28 o 
  -8   3   2        7.63        5.94      0.67 o 
  -7   3   2       12.11       11.96      1.03 o 
  -6   3   2        7.77        9.64      0.95 o 
  -5   3   2       24.36       23.03      2.11 o 
  -4   3   2       11.89       11.36      1.84 o 
  -3   3   2       24.26       21.65      0.97 o 
  -2   3   2      598.45      645.39      7.64 o 
  -1   3   2      435.85      415.06      5.71 o 
   0   3   2       16.67       15.83      1.12 o 
   1   3   2       81.76       80.77      1.39 o 
   2   3   2        5.81        6.60      0.51 o 
   3   3   2        9.88        9.80      0.69 o 
   4   3   2        4.55        4.73      0.61 o 
   5   3   2       13.70       10.88      0.64 o 
   6   3   2      131.64      124.87      3.72 o 
   7   3   2       51.18       49.36      2.19 o 
   8   3   2        7.32        7.17      0.47 o 
  -8   4   2        5.46        4.96      0.48 o 
  -7   4   2       99.81      106.57      2.86 o 
  -6   4   2      142.44      165.94      4.03 o 
  -5   4   2       28.24       31.07      1.71 o 
  -4   4   2        8.26        8.34      0.88 o 
  -3   4   2        3.11        3.20      0.49 o 
  -2   4   2        5.36        7.41      0.90 o 
  -1   4   2        1.49        1.42      0.30 o 
   0   4   2       26.50       25.21      1.05 o 
   1   4   2      106.40      111.38      1.92 o 
   2   4   2       82.78       88.90      1.44 o 
   3   4   2       83.67       90.23      4.23 o 
   4   4   2       22.69       23.84      1.60 o 
   5   4   2        0.50        0.16      0.32 o 
   6   4   2       12.50       13.26      1.14 o 
   7   4   2        0.50        0.80      0.30 o 
   8   4   2        1.55        0.59      0.19 o 
  -6   5   2        3.14        3.36      0.38 o 
  -5   5   2       25.68       24.44      0.70 o 
  -4   5   2        8.04        7.76      0.45 o 
  -3   5   2        5.66        5.78      0.55 o 
  -2   5   2        0.75        0.57      0.19 o 
  -1   5   2        7.88        8.96      0.60 o 
   0   5   2       92.44      110.52      2.18 o 
   1   5   2       51.65       56.28      1.74 o 
   2   5   2        5.14        6.02      0.53 o 
   3   5   2        3.91        4.40      0.42 o 
   4   5   2        2.07        1.59      0.25 o 
   5   5   2        9.18        8.19      0.45 o 
   6   5   2        0.66        0.44      0.16 o 
  -2   6   2        0.69        0.59      0.17 o 
  -1   6   2       38.86       32.79      1.14 o 
   0   6   2       84.26       79.50      1.94 o 
   1   6   2       60.83       57.92      1.65 o 
   2   6   2        2.30        1.61      0.25 o 
 -11   0   3        1.96        2.48      0.30 o 
 -10   0   3        3.25        2.79      0.28 o 
  -9   0   3       17.01       15.70      1.04 o 
  -8   0   3        7.16        6.91      0.51 o 
  -7   0   3       23.93       25.11      1.31 o 
  -6   0   3       33.49       33.92      1.18 o 
  -5   0   3      176.17      202.65      3.28 o 
  -4   0   3      651.20      712.58      8.09 o 
  -3   0   3       23.05       18.65      0.67 o 
  -2   0   3       50.48       42.94      0.95 o 
  -1   0   3      861.81      834.91      6.00 o 
   0   0   3       54.07       40.60      0.80 o 
   1   0   3     1174.45     1052.80     10.71 o 
   2   0   3        1.38        1.86      0.21 o 
   3   0   3      392.92      372.77      4.50 o 
   4   0   3       18.24       26.94      0.86 o 
   5   0   3        2.58        2.96      0.32 o 
   7   0   3        1.61        2.26      0.33 o 
   8   0   3        8.90        8.04      0.60 o 
   9   0   3       28.48       31.63      1.18 o 
  10   0   3        0.02        0.38      0.21 o 
 -10   1   3       16.03       16.29      0.52 o 
  -9   1   3       13.96       14.29      0.49 o 
  -8   1   3       27.93       29.98      0.84 o 
  -7   1   3      153.50      151.75      1.68 o 
  -6   1   3       71.31       72.34      2.05 o 
  -5   1   3      200.34      209.37      4.43 o 
  -4   1   3      165.08      174.79      1.62 o 
  -3   1   3      327.70      341.86      2.51 o 
  -2   1   3      237.00      234.88      1.80 o 
  -1   1   3      303.45      285.97      2.50 o 
   0   1   3     2681.24     2534.69     14.48 o 
   1   1   3     3108.75     3077.88     42.83 o 
   2   1   3      167.26      170.65      1.69 o 
   3   1   3     1464.81     1563.83     16.34 o 
   4   1   3       85.00      104.25      2.12 o 
   5   1   3       17.61       23.40      1.05 o 
   6   1   3       22.74       24.08      0.83 o 
   7   1   3       27.41       28.53      0.88 o 
   8   1   3      148.56      156.09      1.91 o 
   9   1   3       71.36       70.32      1.71 o 
  10   1   3        5.69        4.80      0.52 o 
 -10   2   3       18.87       19.25      0.81 o 
  -9   2   3       57.74       55.34      1.54 o 
  -8   2   3       56.19       54.68      1.10 o 
  -7   2   3      200.44      202.75      4.34 o 
  -6   2   3      182.31      185.16      2.25 o 
  -5   2   3        7.52        6.73      0.44 o 
  -4   2   3       14.44       13.45      0.78 o 
  -3   2   3       29.19       24.92      0.96 o 
  -2   2   3       85.67       88.90      1.75 o 
  -1   2   3     1358.06     1314.52      7.89 o 
   0   2   3       66.01       83.39      1.07 o 
   1   2   3      261.53      262.66      7.39 o 
   2   2   3       33.31       35.30      1.12 o 
   3   2   3        0.64       -0.01      0.15 o 
   4   2   3        2.39        2.74      0.37 o 
   5   2   3       14.41       14.72      0.91 o 
   6   2   3        8.23       10.14      0.61 o 
   7   2   3       56.32       51.21      3.36 o 
   8   2   3        3.41        3.26      0.31 o 
   9   2   3        1.04        0.74      0.26 o 
  10   2   3        3.10        2.53      0.30 o 
  -9   3   3       28.40       28.19      1.25 o 
  -8   3   3        1.27        1.29      0.35 o 
  -7   3   3        9.22       10.54      0.97 o 
  -6   3   3       11.92       12.07      1.05 o 
  -5   3   3       11.51       12.28      0.53 o 
  -4   3   3        7.09        5.66      0.35 o 
  -3   3   3       12.32       13.59      0.57 o 
  -2   3   3      215.23      221.48      3.74 o 
  -1   3   3      159.51      160.59      2.29 o 
   0   3   3        6.08        8.02      0.83 o 
   1   3   3      108.96      106.87      1.71 o 
   2   3   3        6.76        5.67      0.49 o 
   3   3   3       26.64       28.81      1.22 o 
   4   3   3        0.27        0.02      0.12 o 
   5   3   3        4.14        3.55      0.66 o 
   6   3   3       67.29       70.58      2.82 o 
   7   3   3       15.12       14.72      1.20 o 
   8   3   3        1.55        2.23      0.41 o 
  -8   4   3       27.89       31.01      1.17 o 
  -7   4   3      131.26      144.10      3.34 o 
  -6   4   3      158.18      177.52      4.11 o 
  -5   4   3       25.22       27.73      1.57 o 
  -4   4   3        0.69        0.19      0.30 o 
  -3   4   3       10.84        9.97      0.67 o 
  -2   4   3        3.13        3.63      0.71 o 
  -1   4   3       17.21       16.97      1.31 o 
   0   4   3       23.66       24.40      0.74 o 
   1   4   3      438.66      455.61      4.70 o 
   2   4   3      469.06      494.73      4.20 o 
   3   4   3       29.22       30.50      1.82 o 
   4   4   3       12.71       14.42      1.28 o 
   5   4   3        3.32        4.69      0.71 o 
   6   4   3       14.05       12.76      1.12 o 
   7   4   3        5.21        4.83      0.61 o 
  -6   5   3        8.72        6.56      0.27 o 
  -5   5   3       24.43       21.11      0.64 o 
  -4   5   3       57.39       58.44      1.23 o 
  -3   5   3        8.05        8.82      0.68 o 
  -2   5   3        0.80        0.86      0.19 o 
  -1   5   3        1.69        1.62      0.27 o 
   0   5   3       11.70       12.16      0.68 o 
   1   5   3        1.57        1.19      0.47 o 
   2   5   3       17.51       17.43      1.35 o 
   3   5   3       16.56       16.62      0.82 o 
   4   5   3       30.03       28.27      0.98 o 
   5   5   3        4.43        4.11      0.47 o 
   0   6   3       51.99       47.73      1.39 o 
   1   6   3       23.36       23.33      0.96 o 
 -11   0   4        9.58       11.44      0.58 o 
 -10   0   4        1.08        1.11      0.19 o 
  -9   0   4       19.06       20.54      0.83 o 
  -8   0   4        2.82        2.59      0.32 o 
  -7   0   4        2.19        2.90      0.49 o 
  -6   0   4      162.50      156.49      2.94 o 
  -5   0   4      147.36      179.76      3.06 o 
  -4   0   4     1265.87     1410.44     14.94 o 
  -3   0   4      540.64      570.96      6.60 o 
  -2   0   4      379.46      360.03      4.37 o 
  -1   0   4      394.27      362.25      3.46 o 
   0   0   4       45.99       54.76      1.10 o 
   1   0   4      135.82      116.76      1.84 o 
   2   0   4      478.37      459.43      5.43 o 
   3   0   4      196.02      180.36      2.69 o 
   4   0   4      451.16      494.21      6.00 o 
   5   0   4       59.27       96.56      2.06 o 
   6   0   4        1.36        1.22      0.25 o 
   7   0   4       10.13        9.98      0.65 o 
   8   0   4       27.91       26.84      1.71 o 
   9   0   4        5.26        4.79      0.46 o 
  10   0   4        2.12        1.89      0.34 o 
 -10   1   4        0.65        1.02      0.19 o 
  -9   1   4       15.39       13.27      0.62 o 
  -8   1   4       54.51       48.30      1.06 o 
  -7   1   4        0.38        0.05      0.15 o 
  -6   1   4      124.96      124.05      2.85 o 
  -5   1   4       50.95       58.85      1.76 o 
  -4   1   4       24.15       23.03      0.63 o 
  -3   1   4       21.94       18.86      0.53 o 
  -2   1   4      148.23      150.59      1.69 o 
  -1   1   4       89.63       77.69      1.68 o 
   0   1   4      485.34      480.88      3.25 o 
   1   1   4     1178.89     1130.05     11.44 o 
   2   1   4       95.28       93.81      1.67 o 
   3   1   4      170.32      184.79      2.99 o 
   4   1   4       34.08       34.87      1.19 o 
   5   1   4       20.26       21.51      1.02 o 
   6   1   4        4.08        4.64      0.29 o 
   7   1   4        2.44        2.57      0.28 o 
   8   1   4      119.17      124.30      2.38 o 
   9   1   4      214.16      229.44     13.35 o 
  10   1   4       16.23       15.91      0.86 o 
 -10   2   4        0.28       -0.05      0.13 o 
  -9   2   4       59.21       54.54      1.15 o 
  -8   2   4        6.61        7.45      0.72 o 
  -7   2   4      256.65      262.08      5.06 o 
  -6   2   4      520.04      528.40      5.54 o 
  -5   2   4       90.51       86.17      2.39 o 
  -4   2   4       95.97       89.56      2.27 o 
  -3   2   4       73.25       76.03      1.92 o 
  -2   2   4       32.05       41.10      1.26 o 
  -1   2   4     1053.42     1063.94     11.49 o 
   0   2   4      152.67      175.65      2.04 o 
   1   2   4      344.85      388.72      6.18 o 
   2   2   4     1228.84     1223.13     13.40 o 
   3   2   4       17.54       18.60      0.92 o 
   4   2   4       28.63       29.66      1.21 o 
   5   2   4       46.06       52.16      3.49 o 
   6   2   4       48.85       40.53      2.05 o 
   7   2   4       70.74       62.03      2.50 o 
   8   2   4       22.28       20.23      1.29 o 
   9   2   4        0.81        0.45      0.23 o 
  -9   3   4        0.22        0.22      0.13 o 
  -8   3   4       10.75       11.45      0.88 o 
  -7   3   4       11.36       10.66      0.94 o 
  -6   3   4      286.21      317.20      5.95 o 
  -5   3   4      159.54      177.97      4.16 o 
  -4   3   4        4.17        5.39      0.44 o 
  -3   3   4        9.00        9.58      0.73 o 
  -2   3   4       56.89       58.51      1.72 o 
  -1   3   4       67.08       67.05      2.52 o 
   0   3   4        8.09        9.52      0.48 o 
   1   3   4       87.79       84.92      1.57 o 
   2   3   4      171.05      156.13      2.98 o 
   3   3   4       17.83       19.07      0.80 o 
   4   3   4       11.03       10.50      0.65 o 
   5   3   4       13.09       14.77      1.30 o 
   6   3   4       55.58       55.32      2.53 o 
   7   3   4       30.37       33.60      1.80 o 
   8   3   4        1.59        1.99      0.38 o 
  -8   4   4       17.77       20.14      0.88 o 
  -7   4   4        8.46        9.55      0.78 o 
  -6   4   4       54.35       61.16      2.21 o 
  -5   4   4        3.06        3.36      0.54 o 
  -4   4   4        0.27        0.38      0.26 o 
  -3   4   4       23.99       25.47      1.07 o 
  -2   4   4       40.52       45.41      2.32 o 
  -1   4   4      130.36      143.46      4.33 o 
   0   4   4        7.57        7.34      0.67 o 
   1   4   4      220.69      230.14      2.87 o 
   2   4   4      240.06      257.39      3.39 o 
   3   4   4        4.87        4.48      0.78 o 
   4   4   4       18.78       18.72      0.99 o 
   5   4   4        6.53        6.58      0.87 o 
   6   4   4        0.55        1.44      0.45 o 
   7   4   4       15.79       15.17      1.00 o 
  -6   5   4        3.18        3.01      0.22 o 
  -5   5   4       10.41        9.14      0.41 o 
  -4   5   4       35.50       33.13      1.21 o 
  -3   5   4       25.02       26.18      0.89 o 
  -2   5   4       10.16        9.53      0.58 o 
  -1   5   4        4.55        4.65      0.42 o 
   0   5   4       12.80       14.87      0.96 o 
   1   5   4        0.40        0.71      0.37 o 
   2   5   4       20.51       21.14      1.48 o 
   3   5   4       73.08       78.11      2.97 o 
   4   5   4       34.02       31.79      0.98 o 
   5   5   4        3.74        3.69      0.45 o 
 -11   0   5        2.59        2.75      0.26 o 
 -10   0   5       44.22       44.19      1.86 o 
  -9   0   5        0.23        0.42      0.18 o 
  -8   0   5       12.21       15.18      1.08 o 
  -7   0   5       14.47       24.13      1.34 o 
  -6   0   5        7.97        6.25      0.53 o 
  -5   0   5       22.91       28.82      1.10 o 
  -4   0   5      961.30      989.48     11.07 o 
  -3   0   5       33.92       30.47      0.99 o 
  -2   0   5      182.87      184.05      3.17 o 
  -1   0   5       36.19       34.10      0.93 o 
   0   0   5       85.45       87.79      1.65 o 
   1   0   5      410.84      374.10      4.65 o 
   2   0   5       15.87       17.12      0.71 o 
   3   0   5      369.26      386.24      4.99 o 
   4   0   5     1444.93     1633.06     17.16 o 
   5   0   5       64.67       70.42      1.74 o 
   6   0   5        0.39        0.18      0.41 o 
   7   0   5        0.17        0.03      0.23 o 
   8   0   5       11.86       12.26      1.20 o 
   9   0   5        0.00        0.24      0.21 o 
  10   0   5        0.53        0.47      0.14 o 
 -10   1   5        4.42        5.13      0.27 o 
  -9   1   5       51.57       45.27      1.00 o 
  -8   1   5      182.06      172.38      2.69 o 
  -7   1   5        5.65        3.73      0.25 o 
  -6   1   5       65.35       67.40      2.05 o 
  -5   1   5       29.46       32.96      1.35 o 
  -4   1   5       50.27       38.70      0.89 o 
  -3   1   5       68.57       82.84      2.40 o 
  -2   1   5       27.33       31.20      0.71 o 
  -1   1   5      237.89      248.67      2.07 o 
   0   1   5     1444.81     1373.71      8.32 o 
   1   1   5       11.66       11.48      0.48 o 
   2   1   5        2.46        2.85      0.15 o 
   3   1   5       31.38       28.20      1.07 o 
   4   1   5        2.38        2.59      0.35 o 
   5   1   5       30.37       31.19      1.25 o 
   6   1   5       15.49       17.11      0.58 o 
   7   1   5        3.75        3.84      0.38 o 
   8   1   5       21.52       23.20      1.01 o 
   9   1   5       15.05       14.42      0.68 o 
  10   1   5        5.59        5.03      0.44 o 
 -10   2   5        4.53        4.71      0.38 o 
  -9   2   5       16.38       16.61      0.60 o 
  -8   2   5        4.75        5.01      0.39 o 
  -7   2   5       99.19      102.55      2.01 o 
  -6   2   5      461.07      488.30      5.30 o 
  -5   2   5       20.52       19.19      1.10 o 
  -4   2   5       34.15       34.21      1.39 o 
  -3   2   5        4.48        4.55      0.47 o 
  -2   2   5       11.18        9.39      0.61 o 
  -1   2   5       90.06       93.20      2.55 o 
   0   2   5      186.85      186.88      1.79 o 
   1   2   5     1324.64     1454.92     15.88 o 
   2   2   5     1462.90     1491.37     16.24 o 
   3   2   5       15.60       14.59      0.85 o 
   4   2   5       80.82       83.60      2.22 o 
   5   2   5        0.61        0.55      0.41 o 
   6   2   5       11.08        9.61      0.60 o 
   7   2   5       33.91       29.84      2.60 o 
   8   2   5       12.07       10.00      0.88 o 
   9   2   5       81.32       84.41      2.17 o 
  -9   3   5        2.58        2.68      0.37 o 
  -8   3   5       17.20       18.82      1.07 o 
  -7   3   5       17.97       19.63      1.24 o 
  -6   3   5      559.75      613.26      9.20 o 
  -5   3   5      120.31      137.85      3.63 o 
  -4   3   5       14.90       15.58      2.23 o 
  -3   3   5       15.40       16.56      0.96 o 
  -2   3   5       12.98       12.77      0.64 o 
  -1   3   5       28.46       29.54      1.66 o 
   0   3   5       98.67       90.25      3.19 o 
   1   3   5      102.17       97.73      2.26 o 
   2   3   5      372.39      354.10      5.35 o 
   3   3   5      204.92      196.09      2.47 o 
   4   3   5        2.03        3.30      0.67 o 
   5   3   5       21.52       21.85      1.61 o 
   6   3   5       19.15       17.82      1.43 o 
   7   3   5       31.07       29.99      1.68 o 
   8   3   5        0.57        0.43      0.22 o 
  -8   4   5       17.84       17.95      0.77 o 
  -7   4   5        1.40        1.64      0.34 o 
  -6   4   5       10.38       12.12      0.94 o 
  -5   4   5       47.63       52.33      2.06 o 
  -4   4   5        7.34        9.34      0.88 o 
  -3   4   5        5.22        4.56      0.54 o 
  -2   4   5       14.37       16.51      1.43 o 
  -1   4   5      138.09      153.20      4.58 o 
   0   4   5       36.26       37.93      1.25 o 
   1   4   5      121.36      135.64      2.42 o 
   2   4   5       10.96       11.98      0.85 o 
   3   4   5        4.40        4.67      0.53 o 
   4   4   5        4.80        5.20      0.53 o 
   5   4   5        2.95        3.12      0.62 o 
   6   4   5        2.97        2.73      0.53 o 
   7   4   5       13.40       12.85      0.86 o 
  -5   5   5        8.35        7.19      0.55 o 
  -4   5   5        5.47        5.64      0.49 o 
  -3   5   5       26.50       24.76      0.84 o 
  -2   5   5       15.69       16.40      0.81 o 
  -1   5   5        0.92        0.88      0.19 o 
   0   5   5        2.79        3.38      0.34 o 
   1   5   5       14.05       12.90      1.17 o 
   2   5   5        7.54        7.71      0.85 o 
   3   5   5       33.22       32.91      1.07 o 
   4   5   5       12.55       11.20      0.98 o 
   5   5   5       20.71       19.54      0.98 o 
 -10   0   6        3.03        2.78      0.25 o 
  -9   0   6        1.43        1.26      0.31 o 
  -8   0   6       21.78       27.98      1.46 o 
  -7   0   6      121.32      115.12      3.11 o 
  -6   0   6       10.65       14.29      1.42 o 
  -5   0   6       15.39       14.15      0.81 o 
  -4   0   6      134.51      157.94      2.89 o 
  -3   0   6        1.85        1.80      0.28 o 
  -2   0   6        2.30        1.69      0.25 o 
  -1   0   6       83.13       86.12      1.77 o 
   0   0   6        2.74        3.66      0.34 o 
   1   0   6       11.52       11.51      0.60 o 
   2   0   6      379.34      347.52      4.74 o 
   3   0   6       10.18       11.82      0.66 o 
   4   0   6      169.06      195.66      3.26 o 
   6   0   6        0.36        0.53      0.28 o 
   7   0   6        0.88        0.87      0.31 o 
   8   0   6        0.49        0.01      0.30 o 
   9   0   6        4.39        4.38      0.57 o 
 -10   1   6        0.95        0.75      0.12 o 
  -9   1   6        4.71        2.58      0.29 o 
  -8   1   6      124.26      122.34      2.18 o 
  -7   1   6       44.61       46.89      1.34 o 
  -6   1   6        0.48        0.52      0.14 o 
  -5   1   6       61.81       58.40      1.85 o 
  -4   1   6      122.30      124.64      1.85 o 
  -3   1   6      453.74      454.74      4.26 o 
  -2   1   6      134.14      131.99      1.46 o 
  -1   1   6      106.68      124.58      1.55 o 
   0   1   6      922.38      944.93      7.43 o 
   1   1   6      137.37      149.60      2.38 o 
   2   1   6      198.18      186.71      1.96 o 
   3   1   6       20.47       20.83      0.98 o 
   4   1   6       51.59       57.37      1.73 o 
   5   1   6       27.35       29.56      0.58 o 
   6   1   6        5.74        5.55      0.39 o 
   7   1   6       27.24       26.40      1.15 o 
   8   1   6       23.11       21.59      0.97 o 
   9   1   6        5.17        3.88      0.44 o 
 -10   2   6        0.67        0.75      0.17 o 
  -9   2   6       23.96       22.54      0.65 o 
  -8   2   6        2.03        2.18      0.21 o 
  -7   2   6        1.45        1.58      0.20 o 
  -5   2   6      253.66      257.16      4.73 o 
  -4   2   6       43.01       39.59      1.57 o 
  -3   2   6       85.47       83.92      1.49 o 
  -2   2   6        2.62        3.50      0.32 o 
  -1   2   6      122.29      115.97      1.77 o 
   0   2   6       35.77       32.05      0.66 o 
   1   2   6      606.14      651.70      8.31 o 
   2   2   6      505.13      507.28      6.89 o 
   3   2   6        1.60        1.45      0.29 o 
   4   2   6       30.54       32.55      1.28 o 
   5   2   6        9.53        9.13      0.50 o 
   6   2   6        3.00        1.91      0.25 o 
   7   2   6       18.71       15.89      1.30 o 
   8   2   6        3.30        4.00      0.56 o 
   9   2   6       92.45       95.41      2.10 o 
  -9   3   6        1.22        1.18      0.17 o 
  -8   3   6       27.91       26.35      1.21 o 
  -7   3   6       27.01       24.96      1.37 o 
  -6   3   6       35.34       38.78      1.82 o 
  -5   3   6      718.16      793.08     11.07 o 
  -4   3   6        8.67        8.04      0.48 o 
  -3   3   6        2.74        2.49      0.29 o 
  -2   3   6      100.09       99.16      1.63 o 
  -1   3   6        4.04        4.24      0.63 o 
   0   3   6       72.70       71.20      2.58 o 
   1   3   6       51.40       47.42      1.28 o 
   2   3   6      233.82      212.12      2.64 o 
   3   3   6      617.24      618.67      7.35 o 
   4   3   6        4.74        4.78      0.79 o 
   5   3   6       12.92       12.43      1.24 o 
   6   3   6        3.45        3.52      0.37 o 
   7   3   6        2.94        2.52      0.47 o 
   8   3   6        3.18        2.61      0.34 o 
  -7   4   6        2.58        2.21      0.37 o 
  -6   4   6       27.61       29.82      1.41 o 
  -5   4   6        8.17        7.39      0.74 o 
  -4   4   6        1.32        1.22      0.32 o 
  -3   4   6       18.00       16.35      0.85 o 
  -2   4   6        0.85        1.17      0.49 o 
  -1   4   6       92.02       93.24      3.52 o 
   0   4   6       43.92       48.35      1.40 o 
   1   4   6       11.67       11.47      0.83 o 
   2   4   6       21.02       20.18      1.11 o 
   3   4   6       14.19       14.49      0.91 o 
   4   4   6       21.47       20.15      1.55 o 
   5   4   6        2.81        3.21      0.63 o 
   6   4   6       16.12       14.52      0.73 o 
   7   4   6       27.56       22.53      0.97 o 
  -5   5   6        3.29        3.22      0.29 o 
  -4   5   6       19.00       18.66      0.82 o 
  -3   5   6       24.84       22.61      0.97 o 
  -2   5   6        2.00        2.18      0.27 o 
  -1   5   6        4.56        5.73      0.69 o 
   0   5   6       22.29       23.60      1.59 o 
   1   5   6        3.77        3.93      0.64 o 
   2   5   6       10.20        9.50      0.87 o 
   3   5   6        2.03        2.31      0.27 o 
   4   5   6       32.24       32.40      1.24 o 
 -10   0   7       12.91       12.03      0.71 o 
  -9   0   7        2.48        1.95      0.25 o 
  -8   0   7      192.96      179.01      3.95 o 
  -7   0   7      209.23      190.31      4.18 o 
  -6   0   7        0.69        2.27      0.50 o 
  -5   0   7      263.14      251.55      4.28 o 
  -4   0   7        1.93        2.04      0.32 o 
  -3   0   7       35.94       37.55      1.29 o 
  -2   0   7      101.55      101.82      2.18 o 
  -1   0   7       18.61       14.81      0.75 o 
   0   0   7      404.58      376.29      5.17 o 
   1   0   7      529.71      528.59      6.70 o 
   2   0   7        3.38        3.41      0.38 o 
   3   0   7        3.90        3.09      0.38 o 
   4   0   7       44.59       47.26      1.46 o 
   5   0   7        3.07        3.24      0.36 o 
   6   0   7       49.79       50.38      1.50 o 
   7   0   7        0.45       -0.24      0.33 o 
   8   0   7        7.73        7.13      0.82 o 
   9   0   7        0.04        0.12      0.18 o 
 -10   1   7        3.22        3.70      0.20 o 
  -9   1   7        9.85       11.32      0.44 o 
  -8   1   7       10.17        8.79      0.55 o 
  -7   1   7       21.98       23.41      0.93 o 
  -6   1   7       29.00       32.79      1.23 o 
  -5   1   7       80.21       77.56      1.53 o 
  -4   1   7      188.38      202.49      2.61 o 
  -3   1   7      228.65      232.22      3.14 o 
  -2   1   7       41.59       45.13      1.13 o 
  -1   1   7       90.76       97.86      1.52 o 
   0   1   7      406.22      417.02      5.67 o 
   1   1   7       53.26       56.29      1.43 o 
   2   1   7      179.06      171.68      3.31 o 
   3   1   7       13.91       16.36      0.92 o 
   4   1   7      181.80      186.82      3.55 o 
   5   1   7      198.71      196.05      3.61 o 
   6   1   7       11.39       11.41      0.48 o 
   7   1   7       28.86       28.08      1.20 o 
   8   1   7       43.24       41.09      1.31 o 
   9   1   7        6.11        5.01      0.49 o 
  -9   2   7        8.50        9.07      0.55 o 
  -8   2   7       21.25       18.67      0.56 o 
  -7   2   7       36.41       36.76      0.88 o 
  -5   2   7      423.98      427.78      6.58 o 
  -4   2   7      316.62      300.87      6.67 o 
  -3   2   7       57.07       45.57      1.67 o 
  -2   2   7        3.90        4.87      0.37 o 
  -1   2   7       27.01       30.01      0.84 o 
   0   2   7       92.97       94.17      4.57 o 
   1   2   7       70.52       68.11      2.02 o 
   2   2   7       13.39        9.69      0.74 o 
   3   2   7       83.08       77.64      2.38 o 
   4   2   7       35.42       33.30      0.96 o 
   5   2   7        7.30        7.75      0.65 o 
   6   2   7       23.75       25.10      0.84 o 
   7   2   7        6.76        6.04      0.37 o 
   8   2   7       14.61       14.72      0.94 o 
  -9   3   7        1.92        2.00      0.21 o 
  -8   3   7       18.55       18.66      0.96 o 
  -7   3   7       23.66       25.27      1.32 o 
  -6   3   7      306.46      340.70      6.09 o 
  -5   3   7      285.65      314.45      5.89 o 
  -4   3   7       10.27       10.26      1.02 o 
  -3   3   7       20.98       20.33      0.74 o 
  -2   3   7        5.36        4.91      0.70 o 
  -1   3   7       31.80       29.17      1.19 o 
   0   3   7       11.73       11.18      0.55 o 
   1   3   7       18.11       19.00      1.10 o 
   2   3   7     1301.60     1289.26      9.40 o 
   3   3   7      119.15      118.99      4.12 o 
   4   3   7        2.34        3.53      0.77 o 
   5   3   7       11.02       10.88      1.21 o 
   6   3   7        1.35        0.97      0.24 o 
   7   3   7       10.02        9.23      0.42 o 
  -7   4   7       11.29       11.42      0.70 o 
  -6   4   7        3.99        4.35      0.52 o 
  -5   4   7       19.73       20.50      1.19 o 
  -4   4   7        9.17        9.59      0.86 o 
  -3   4   7       65.18       61.41      2.69 o 
  -2   4   7       49.40       41.78      2.28 o 
  -1   4   7        0.17       -0.04      0.30 o 
   0   4   7        8.64        8.82      0.79 o 
   1   4   7       10.65       11.15      0.84 o 
   2   4   7        4.17        4.14      0.51 o 
   3   4   7       17.43       17.37      0.97 o 
   4   4   7        1.01        0.58      0.41 o 
   5   4   7       11.32       13.84      1.14 o 
   6   4   7       29.36       30.70      0.74 o 
  -5   5   7        0.02       -0.07      0.07 o 
  -4   5   7        4.79        4.40      0.36 o 
  -3   5   7        1.06        1.07      0.17 o 
  -2   5   7        5.17        5.74      0.38 o 
  -1   5   7        2.69        2.81      0.27 o 
   0   5   7       40.43       40.85      1.88 o 
   1   5   7       17.09       15.90      1.12 o 
   2   5   7        7.08        7.80      0.70 o 
   3   5   7        0.33        0.76      0.20 o 
   4   5   7        5.83        5.96      0.36 o 
 -10   0   8        3.33        2.79      0.33 o 
  -9   0   8        0.00        0.15      0.19 o 
  -8   0   8       37.41       40.10      1.70 o 
  -7   0   8      379.34      367.12      6.32 o 
  -6   0   8       22.91       18.33      0.86 o 
  -5   0   8       28.17       26.45      1.37 o 
  -4   0   8        0.21        0.57      0.25 o 
  -3   0   8       34.19       26.95      1.19 o 
  -2   0   8        0.58        1.70      0.31 o 
  -1   0   8        2.75        1.84      0.31 o 
   0   0   8      153.99      151.45      2.97 o 
   1   0   8      756.30      727.23      8.98 o 
   2   0   8        3.73        2.11      0.33 o 
   3   0   8       13.94       12.96      0.82 o 
   4   0   8       18.39       17.70      0.83 o 
   5   0   8        2.07        2.22      0.31 o 
   6   0   8        0.75        0.99      0.26 o 
   7   0   8        5.71        7.05      0.89 o 
   8   0   8        4.48        4.20      0.61 o 
   9   0   8        5.51        5.25      0.50 o 
 -10   1   8        5.33        5.40      0.26 o 
  -9   1   8        5.21        5.15      0.28 o 
  -8   1   8       13.80       15.22      0.70 o 
  -7   1   8       23.70       26.17      0.98 o 
  -6   1   8        2.68        2.85      0.52 o 
  -5   1   8       30.82       28.93      0.88 o 
  -4   1   8       68.61       65.43      1.41 o 
  -3   1   8      211.97      204.08      4.64 o 
  -2   1   8       47.94       46.27      1.10 o 
  -1   1   8       29.99       31.09      1.01 o 
   0   1   8        1.46        2.56      0.25 o 
   1   1   8       37.24       35.45      1.21 o 
   2   1   8       53.69       51.29      1.73 o 
   3   1   8       16.05       19.57      1.05 o 
   4   1   8       20.55       21.35      0.59 o 
   5   1   8      113.32      115.27      1.51 o 
   6   1   8        9.45        9.06      0.43 o 
   7   1   8        8.41        6.93      0.42 o 
   8   1   8       19.14       18.06      0.80 o 
   9   1   8        1.15        0.72      0.21 o 
  -9   2   8        8.13        6.17      0.41 o 
  -8   2   8        2.53        2.63      0.21 o 
  -7   2   8       42.20       43.95      0.94 o 
  -6   2   8       52.16       56.76      1.88 o 
  -5   2   8      438.03      424.43      7.14 o 
  -4   2   8      258.14      237.71      2.88 o 
  -3   2   8      121.51      115.51      2.14 o 
  -2   2   8       41.37       41.69      1.08 o 
  -1   2   8       21.11       23.86      1.02 o 
   0   2   8        7.08        8.09      0.69 o 
   1   2   8       61.68       63.49      2.03 o 
   2   2   8       63.75       60.22      1.94 o 
   3   2   8      870.11      847.83      8.29 o 
   4   2   8       97.03       93.65      3.11 o 
   5   2   8       17.20       18.09      0.75 o 
   6   2   8        4.37        5.14      0.38 o 
   7   2   8        1.39        1.53      0.30 o 
   8   2   8        3.43        2.91      0.40 o 
  -8   3   8       27.79       28.80      1.11 o 
  -7   3   8        8.53        8.65      0.74 o 
  -6   3   8      108.07      117.45      3.14 o 
  -5   3   8       57.10       57.79      2.24 o 
  -4   3   8        3.22        3.69      0.65 o 
  -3   3   8        8.46        6.22      0.90 o 
  -2   3   8       43.74       38.52      2.16 o 
  -1   3   8       13.43       12.33      1.24 o 
   0   3   8       23.34       20.44      0.77 o 
   1   3   8        8.92        9.47      0.53 o 
   2   3   8      305.92      293.04      6.56 o 
   3   3   8      142.26      142.56      4.72 o 
   4   3   8       37.77       39.61      2.38 o 
   5   3   8       11.02       12.40      0.71 o 
   6   3   8        2.77        2.69      0.31 o 
   7   3   8        0.52        0.90      0.14 o 
  -7   4   8        2.90        2.37      0.29 o 
  -6   4   8       15.70       15.79      0.87 o 
  -5   4   8       58.28       64.88      2.01 o 
  -4   4   8      110.92      112.38      3.91 o 
  -3   4   8       43.07       40.89      1.27 o 
  -2   4   8       38.69       31.85      1.96 o 
  -1   4   8        3.35        3.63      0.73 o 
   0   4   8        8.38        9.75      1.10 o 
   1   4   8        4.60        3.86      0.49 o 
   2   4   8        4.03        4.26      0.49 o 
   3   4   8        2.44        2.84      0.38 o 
   4   4   8       20.55       17.88      1.36 o 
   5   4   8       29.45       34.57      0.94 o 
   6   4   8       12.75       18.38      0.93 o 
  -4   5   8       14.47       14.24      0.54 o 
  -3   5   8        1.91        1.90      0.18 o 
  -2   5   8        0.72        0.45      0.11 o 
  -1   5   8       35.05       34.48      1.58 o 
   0   5   8       49.49       48.52      1.87 o 
   1   5   8       19.41       22.88      1.19 o 
   2   5   8       15.61       16.07      0.85 o 
   3   5   8        0.31        0.50      0.13 o 
 -10   0   9       25.68       26.09      0.83 o 
  -9   0   9        0.09        0.17      0.19 o 
  -8   0   9       13.62        9.53      0.81 o 
  -7   0   9      122.82      117.50      3.15 o 
  -6   0   9        4.09        3.51      0.37 o 
  -5   0   9       38.18       35.85      1.01 o 
  -4   0   9        8.09        6.95      0.67 o 
  -3   0   9       83.88       85.19      2.36 o 
  -2   0   9        1.68        1.86      0.34 o 
  -1   0   9       42.70       40.42      1.52 o 
   0   0   9      534.61      569.60      7.73 o 
   1   0   9      650.77      640.15      8.40 o 
   2   0   9        2.80        2.51      0.39 o 
   3   0   9      112.23      107.16      1.64 o 
   4   0   9        0.14        0.17      0.18 o 
   5   0   9        9.63        9.57      0.67 o 
   6   0   9        9.62        9.71      0.65 o 
   7   0   9        1.38        1.16      0.22 o 
   8   0   9       63.49       67.08      2.21 o 
  -9   1   9       13.76       11.84      0.37 o 
  -8   1   9        7.02        5.84      0.48 o 
  -7   1   9      104.17      103.05      2.00 o 
  -6   1   9       27.37       21.89      0.73 o 
  -5   1   9       80.43       77.22      1.78 o 
  -4   1   9      563.76      527.57      3.63 o 
  -3   1   9       54.50       52.77      1.30 o 
  -2   1   9       39.39       36.13      1.05 o 
  -1   1   9       68.00       68.09      1.44 o 
   0   1   9       13.87       13.75      1.13 o 
   1   1   9       33.19       34.43      2.39 o 
   2   1   9       18.65       18.94      1.09 o 
   3   1   9        2.66        2.22      0.19 o 
   4   1   9        9.14        9.02      0.36 o 
   5   1   9        9.43        9.39      0.42 o 
   6   1   9        0.34        0.42      0.16 o 
   7   1   9        2.79        3.26      0.28 o 
   8   1   9        0.29       -0.02      0.24 o 
  -9   2   9        6.34        6.45      0.39 o 
  -8   2   9       10.20       10.42      0.45 o 
  -7   2   9       28.06       29.04      0.73 o 
  -6   2   9        5.22        6.14      0.88 o 
  -5   2   9      203.68      217.44     11.39 o 
  -4   2   9        6.02        4.58      0.53 o 
  -3   2   9      183.72      185.25      2.50 o 
  -2   2   9      150.39      140.51      2.08 o 
  -1   2   9       45.30       46.27      1.10 o 
   0   2   9       40.31       37.22      1.07 o 
   1   2   9       61.10       56.84      2.77 o 
   2   2   9       73.97       68.41      1.98 o 
   3   2   9      491.75      467.34      9.22 o 
   4   2   9       65.89       66.30      1.48 o 
   5   2   9       24.57       25.19      0.88 o 
   6   2   9       56.97       57.68      1.22 o 
   7   2   9       11.14       10.07      0.47 o 
  -8   3   9        0.74        0.58      0.17 o 
  -7   3   9       15.07       15.88      0.92 o 
  -6   3   9       14.74       13.74      0.99 o 
  -5   3   9        4.02        3.80      0.60 o 
  -4   3   9       24.99       21.61      1.50 o 
  -3   3   9        2.04        1.74      0.53 o 
  -2   3   9       95.66       77.49      3.13 o 
  -1   3   9       33.11       22.32      1.67 o 
   0   3   9        5.09        5.31      0.59 o 
   1   3   9        2.97        3.60      0.51 o 
   2   3   9       41.91       40.32      1.55 o 
   3   3   9       85.86       85.23      3.59 o 
   4   3   9       26.56       27.12      1.31 o 
   5   3   9        6.90        7.75      0.54 o 
   6   3   9        3.69        3.92      0.35 o 
  -6   4   9       34.90       35.23      1.17 o 
  -5   4   9      180.98      180.99      3.36 o 
  -4   4   9      109.62      113.50      1.98 o 
  -3   4   9        4.31        3.86      0.37 o 
  -2   4   9       12.22       11.70      1.13 o 
  -1   4   9        4.33        4.23      0.73 o 
   0   4   9        5.92        5.56      0.84 o 
   1   4   9        1.57        1.27      0.42 o 
   2   4   9       12.79       12.16      0.76 o 
   3   4   9      197.49      199.72      4.84 o 
   4   4   9       46.11       42.67      1.11 o 
   5   4   9       16.15       18.67      0.71 o 
  -2   5   9        0.09        0.47      0.22 o 
  -1   5   9       12.92       11.70      0.79 o 
   0   5   9       16.42       16.71      0.94 o 
   1   5   9       25.31       27.71      2.08 o 
   2   5   9       12.71       10.97      0.45 o 
  -9   0  10        7.33        7.54      0.54 o 
  -8   0  10        9.96        9.27      0.75 o 
  -7   0  10        2.59        3.24      0.51 o 
  -6   0  10       33.85       39.03      1.23 o 
  -5   0  10        1.41        0.93      0.28 o 
  -4   0  10       15.54       15.99      0.69 o 
  -3   0  10        7.29        6.34      0.43 o 
  -2   0  10       22.23       21.61      1.21 o 
  -1   0  10       27.78       24.17      1.26 o 
   0   0  10        0.07        0.19      0.15 o 
   1   0  10       56.48       58.94      1.94 o 
   2   0  10        3.94        2.71      0.27 o 
   3   0  10        2.38        1.81      0.30 o 
   4   0  10        4.35        4.27      0.46 o 
   5   0  10        0.60        0.55      0.20 o 
   6   0  10        2.12        1.61      0.59 o 
   7   0  10        5.06        5.38      0.71 o 
   8   0  10       10.98       10.56      0.74 o 
  -9   1  10       11.35       10.03      0.83 o 
  -8   1  10        0.15       -0.05      0.13 o 
  -7   1  10       46.07       46.63      1.43 o 
  -6   1  10      228.65      228.03      4.43 o 
  -5   1  10      219.08      223.57      5.09 o 
  -4   1  10      457.85      447.16      3.75 o 
  -3   1  10      151.36      147.18      1.67 o 
  -2   1  10       33.54       29.26      0.69 o 
  -1   1  10        5.42        5.70      0.43 o 
   0   1  10       14.24       13.95      0.73 o 
   1   1  10       59.88       53.60      1.32 o 
   2   1  10      141.36      135.47      1.76 o 
   3   1  10      167.32      153.83      1.86 o 
   4   1  10      224.09      219.63      2.48 o 
   5   1  10       44.46       46.33      1.03 o 
   6   1  10        1.60        1.22      0.22 o 
   7   1  10        9.47        9.49      0.42 o 
   8   1  10        6.92        6.43      0.53 o 
  -8   2  10       10.07       12.17      0.68 o 
  -7   2  10        8.47        9.52      0.38 o 
  -6   2  10       15.15       16.32      0.56 o 
  -5   2  10       10.59       11.89      0.51 o 
  -4   2  10        3.56        3.30      0.46 o 
  -3   2  10       19.62       19.75      1.08 o 
  -2   2  10      119.31      113.78      1.92 o 
  -1   2  10       11.75       11.88      0.84 o 
   0   2  10        6.00        5.47      0.41 o 
   1   2  10       11.11       10.41      0.52 o 
   2   2  10       13.33       12.12      0.64 o 
   3   2  10       11.21       11.06      0.61 o 
   4   2  10        5.61        6.29      0.52 o 
   5   2  10       35.31       35.79      0.87 o 
   6   2  10       46.82       48.15      1.19 o 
   7   2  10        8.73        8.32      0.36 o 
  -7   3  10        1.23        0.90      0.22 o 
  -6   3  10        5.01        5.45      0.60 o 
  -5   3  10        2.14        2.04      0.40 o 
  -4   3  10       48.93       44.13      2.09 o 
  -3   3  10        0.73        0.53      0.24 o 
  -2   3  10       73.00       61.05      2.75 o 
  -1   3  10       16.19       11.62      1.24 o 
   0   3  10       14.18       11.30      1.16 o 
   1   3  10       16.32       18.02      1.06 o 
   2   3  10        2.86        3.06      0.53 o 
   3   3  10       26.12       27.10      1.09 o 
   4   3  10       51.62       49.75      2.62 o 
   5   3  10        2.70        3.13      0.32 o 
   6   3  10       22.99       25.66      0.84 o 
  -6   4  10       37.82       33.97      0.94 o 
  -5   4  10      172.55      175.91      2.97 o 
  -4   4  10       95.09       98.57      2.16 o 
  -3   4  10        0.74        1.31      0.36 o 
  -2   4  10        5.37        5.79      0.77 o 
  -1   4  10       13.79       11.92      1.10 o 
   0   4  10       14.74       13.44      1.14 o 
   1   4  10        4.85        5.50      0.66 o 
   2   4  10       48.52       44.90      1.09 o 
   3   4  10      189.66      187.92      3.21 o 
   4   4  10       64.18       64.50      1.48 o 
  -1   5  10        0.39        0.34      0.14 o 
   0   5  10        3.01        3.95      0.35 o 
  -9   0  11        0.06        0.18      0.11 o 
  -8   0  11       16.59       15.06      0.87 o 
  -7   0  11       27.40       30.77      1.43 o 
  -6   0  11        0.79        0.94      0.35 o 
  -5   0  11        8.05        8.32      0.66 o 
  -4   0  11       43.85       43.60      1.55 o 
  -3   0  11      518.77      524.39      4.95 o 
  -2   0  11       17.76       16.53      0.71 o 
  -1   0  11        6.34        5.84      0.42 o 
   0   0  11        6.43        4.82      0.30 o 
   1   0  11        0.07       -0.03      0.21 o 
   2   0  11       32.58       28.38      1.16 o 
   3   0  11        9.93       10.23      0.71 o 
   4   0  11        0.92        0.70      0.21 o 
   5   0  11        0.16        0.11      0.19 o 
   6   0  11        0.52        0.64      0.20 o 
   7   0  11        0.11       -0.02      0.23 o 
  -9   1  11       20.54       18.15      1.04 o 
  -8   1  11       13.94       11.85      0.45 o 
  -7   1  11       59.82       57.74      1.32 o 
  -6   1  11      102.06      104.09      1.63 o 
  -5   1  11       48.32       49.60      1.66 o 
  -4   1  11      428.23      421.00      5.64 o 
  -3   1  11       71.69       69.41      1.38 o 
  -2   1  11       13.81       12.32      0.43 o 
  -1   1  11        6.89        6.94      0.32 o 
   0   1  11       40.34       37.79      0.70 o 
   1   1  11      221.20      211.26      2.24 o 
   2   1  11       59.73       54.96      1.45 o 
   3   1  11      113.07      111.59      1.89 o 
   4   1  11      443.48      450.63      4.36 o 
   5   1  11       26.65       27.19      1.06 o 
   6   1  11        4.78        6.39      0.60 o 
   7   1  11        2.21        1.94      0.25 o 
  -8   2  11        0.49        0.66      0.16 o 
  -7   2  11        0.72        0.33      0.25 o 
  -6   2  11       46.03       44.81      0.88 o 
  -5   2  11       36.83       36.48      1.75 o 
  -4   2  11       14.05       13.12      0.88 o 
  -3   2  11       12.75       14.84      2.25 o 
  -2   2  11       34.86       30.68      1.37 o 
  -1   2  11       46.36       36.60      1.47 o 
   0   2  11        3.47        4.51      0.38 o 
   1   2  11        5.61        4.81      0.38 o 
   2   2  11        1.29        1.22      0.26 o 
   3   2  11        0.31        0.16      0.17 o 
   4   2  11       31.38       34.10      1.14 o 
   5   2  11       44.49       47.42      1.23 o 
   6   2  11        8.59        9.32      0.60 o 
  -7   3  11        0.12       -0.08      0.10 o 
  -6   3  11        5.67        6.51      0.57 o 
  -5   3  11        4.27        5.21      0.41 o 
  -4   3  11       20.20       17.97      1.25 o 
  -3   3  11        5.97        4.92      0.77 o 
  -2   3  11      107.06      103.10      3.46 o 
  -1   3  11      101.00       91.51      3.26 o 
   0   3  11       20.39       20.32      0.84 o 
   1   3  11        0.85        0.82      0.22 o 
   2   3  11        8.81        8.73      0.72 o 
   3   3  11        9.30        9.06      0.71 o 
   4   3  11       11.02       12.03      0.75 o 
   5   3  11        1.23        1.36      0.23 o 
  -4   4  11       15.68       17.08      2.01 o 
  -3   4  11        0.06        0.01      0.22 o 
  -2   4  11        2.37        1.93      0.41 o 
  -1   4  11        3.88        4.23      0.58 o 
   0   4  11        1.50        1.45      0.37 o 
   1   4  11        6.94        7.84      0.41 o 
   2   4  11       51.26       59.92      1.47 o 
   3   4  11       54.10       47.17      1.20 o 
  -8   0  12        6.02        6.38      0.50 o 
  -7   0  12        0.04       -0.05      0.19 o 
  -6   0  12        0.63        1.27      0.36 o 
  -5   0  12       24.55       23.65      1.10 o 
  -4   0  12      874.56      903.66      9.30 o 
  -3   0  12       19.50       21.92      1.11 o 
  -2   0  12      147.18      147.52      2.97 o 
  -1   0  12       34.69       31.69      1.90 o 
   0   0  12       25.40       24.56      0.91 o 
   1   0  12       18.95       20.51      0.99 o 
   2   0  12       11.99       11.93      0.97 o 
   3   0  12        0.36        0.07      0.22 o 
   4   0  12      158.14      166.30      3.82 o 
   5   0  12       15.41       15.36      1.01 o 
   6   0  12       18.87       19.01      0.93 o 
   7   0  12        0.56        0.64      0.21 o 
  -8   1  12        7.28        7.16      0.49 o 
  -7   1  12        1.97        2.18      0.24 o 
  -6   1  12       17.44       18.59      0.62 o 
  -5   1  12       12.71       13.98      0.86 o 
  -4   1  12       13.29       12.56      0.91 o 
  -3   1  12       54.83       58.58      1.54 o 
  -2   1  12        7.43        7.16      0.55 o 
  -1   1  12        1.70        1.78      0.26 o 
   0   1  12       10.33       10.07      0.48 o 
   1   1  12       71.49       72.51      1.32 o 
   2   1  12       45.44       43.76      1.15 o 
   3   1  12       58.21       57.32      1.33 o 
   4   1  12       79.73       85.54      2.50 o 
   5   1  12        1.66        1.69      0.32 o 
   6   1  12        2.38        2.48      0.27 o 
  -7   2  12       15.28       12.89      0.71 o 
  -6   2  12       40.49       40.54      0.96 o 
  -5   2  12       43.88       44.08      0.90 o 
  -4   2  12       24.76       26.00      1.18 o 
  -3   2  12        6.32        6.16      0.94 o 
  -2   2  12        2.02        1.49      0.47 o 
  -1   2  12       77.83       63.39      1.94 o 
   0   2  12       42.47       36.26      1.12 o 
   1   2  12       13.41       11.82      0.62 o 
   2   2  12       27.19       26.48      1.03 o 
   3   2  12        7.57        7.41      0.54 o 
   4   2  12       13.02       12.44      0.54 o 
   5   2  12        4.94        4.71      0.35 o 
   6   2  12        0.80        1.04      0.17 o 
  -6   3  12        8.91        8.80      0.56 o 
  -5   3  12       17.70       22.48      0.74 o 
  -4   3  12       12.45       15.62      1.04 o 
  -3   3  12        2.69        2.20      0.46 o 
  -2   3  12       40.51       41.22      1.35 o 
  -1   3  12       39.80       39.21      1.93 o 
   0   3  12        5.96        5.23      0.68 o 
   1   3  12       11.57       11.68      0.56 o 
   2   3  12        1.95        2.16      0.32 o 
   3   3  12        1.41        1.30      0.27 o 
   4   3  12        2.48        1.94      0.28 o 
   5   3  12        1.52        1.29      0.18 o 
  -3   4  12       15.35       14.74      0.78 o 
  -2   4  12        0.33        0.54      0.17 o 
  -1   4  12        0.14        0.05      0.17 o 
   0   4  12        7.21        7.64      0.59 o 
   1   4  12       10.43       12.49      0.62 o 
  -8   0  13       24.98       26.03      0.82 o 
  -7   0  13        9.57       10.03      0.66 o 
  -6   0  13       60.75       61.83      1.93 o 
  -5   0  13        0.00       -0.05      0.41 o 
  -4   0  13       28.94       31.09      1.28 o 
  -3   0  13     1366.06     1425.35     13.02 o 
  -2   0  13       12.99       11.24      0.80 o 
  -1   0  13        2.65        2.69      0.41 o 
   0   0  13        0.84        0.83      0.18 o 
   1   0  13        1.03        0.73      0.26 o 
   2   0  13       32.19       32.21      1.80 o 
   3   0  13       16.56       16.75      0.89 o 
   4   0  13       13.43       14.32      0.99 o 
   5   0  13      554.17      582.13      5.83 o 
   6   0  13        1.11        0.74      0.25 o 
  -7   1  13        2.44        2.36      0.21 o 
  -6   1  13        5.24        5.68      0.31 o 
  -5   1  13        9.38        9.92      0.43 o 
  -4   1  13        4.52        4.61      0.51 o 
  -3   1  13       49.67       54.05      2.10 o 
  -2   1  13       15.67       15.78      0.78 o 
  -1   1  13       17.59       18.32      0.97 o 
   0   1  13        4.05        3.85      0.39 o 
   1   1  13        5.24        4.69      0.40 o 
   2   1  13       16.83       17.38      0.75 o 
   3   1  13       18.45       18.99      0.77 o 
   4   1  13        0.06        0.06      0.15 o 
   5   1  13        8.31        8.25      0.41 o 
   6   1  13       12.27       12.45      0.37 o 
  -7   2  13       27.12       25.07      0.81 o 
  -6   2  13       67.77       66.80      1.70 o 
  -5   2  13       39.35       42.17      1.01 o 
  -4   2  13        0.15        0.46      0.12 o 
  -3   2  13       52.06       52.28      1.63 o 
  -2   2  13        5.22        5.31      0.55 o 
  -1   2  13       61.39       54.37      1.69 o 
   0   2  13       12.84       11.07      0.72 o 
   1   2  13        7.12        6.65      0.49 o 
   2   2  13       76.97       77.07      3.33 o 
   3   2  13       18.52       18.42      0.76 o 
   4   2  13        0.00       -0.13      0.13 o 
   5   2  13       19.17       20.55      0.80 o 
  -5   3  13       82.13       98.81      2.76 o 
  -4   3  13        8.08       10.76      0.50 o 
  -3   3  13        8.99       12.19      0.88 o 
  -2   3  13        4.15        3.65      0.53 o 
  -1   3  13        2.55        2.84      0.47 o 
   0   3  13        2.06        1.68      0.33 o 
   1   3  13        4.36        4.28      0.29 o 
   2   3  13        7.16        8.10      0.53 o 
   3   3  13       18.55       22.18      0.83 o 
   4   3  13        0.96        1.01      0.16 o 
  -2   4  13        2.02        2.11      0.25 o 
  -1   4  13       39.50       42.32      1.13 o 
  -7   0  14        7.69        7.20      0.46 o 
  -6   0  14       34.22       39.05      1.34 o 
  -5   0  14       13.66       16.38      0.97 o 
  -4   0  14       48.81       47.29      2.34 o 
  -3   0  14       18.27       18.54      0.97 o 
  -2   0  14       17.98       19.60      0.99 o 
  -1   0  14        6.08        5.02      0.50 o 
   0   0  14       10.63       12.12      1.26 o 
   1   0  14        3.31        3.57      0.41 o 
   2   0  14       12.99       13.20      0.74 o 
   3   0  14        4.67        4.65      0.44 o 
   4   0  14      329.87      352.65      4.06 o 
   5   0  14       13.35       15.26      0.93 o 
  -7   1  14       17.72       17.33      0.87 o 
  -6   1  14        7.66        7.70      0.49 o 
  -5   1  14        4.68        4.78      0.29 o 
  -4   1  14       17.48       17.78      0.90 o 
  -3   1  14      142.29      155.61      2.36 o 
  -2   1  14      116.78      128.73      2.17 o 
  -1   1  14       12.41       12.79      0.65 o 
   0   1  14       39.93       39.67      1.31 o 
   1   1  14       25.29       23.99      1.73 o 
   2   1  14        1.19        1.21      0.22 o 
   3   1  14        0.38        0.40      0.16 o 
   4   1  14        4.45        4.14      0.29 o 
   5   1  14        1.84        1.72      0.15 o 
  -6   2  14       25.11       22.64      0.81 o 
  -5   2  14       27.35       29.76      1.17 o 
  -4   2  14       11.96       14.38      0.55 o 
  -3   2  14        3.51        3.41      0.40 o 
  -2   2  14        9.46        9.69      0.64 o 
  -1   2  14        7.91        6.76      0.55 o 
   0   2  14        0.67        0.73      0.21 o 
   1   2  14        1.22        1.15      0.39 o 
   2   2  14       67.55       68.42      2.31 o 
   3   2  14       21.20       21.74      0.70 o 
   4   2  14        5.65        5.91      0.42 o 
  -4   3  14       10.74       11.24      0.39 o 
  -3   3  14       13.97       15.39      0.93 o 
  -2   3  14        5.90        5.66      0.53 o 
  -1   3  14        3.23        2.12      0.33 o 
   0   3  14        6.04        4.38      0.39 o 
  -6   0  15        9.13       11.33      0.57 o 
  -5   0  15       18.08       17.81      0.86 o 
  -4   0  15       10.18       11.28      1.00 o 
  -3   0  15        2.27        2.48      0.54 o 
  -2   0  15        2.58        2.44      0.55 o 
  -1   0  15       31.57       33.67      1.96 o 
   0   0  15        7.25        9.21      1.02 o 
   1   0  15        5.96        6.50      0.86 o 
   2   0  15        4.47        3.62      0.63 o 
   3   0  15        4.56        6.89      0.73 o 
   4   0  15       17.27       15.94      0.92 o 
  -6   1  15        1.93        2.17      0.15 o 
  -5   1  15       27.27       26.77      1.11 o 
  -4   1  15       10.67       11.63      0.63 o 
  -3   1  15      123.55      133.31      2.41 o 
  -2   1  15      338.31      361.35      4.45 o 
  -1   1  15       41.13       41.90      1.05 o 
   0   1  15       30.86       29.07      1.18 o 
   1   1  15        7.14        6.61      0.37 o 
   2   1  15        7.24        7.69      0.39 o 
   3   1  15        6.66        7.79      0.36 o 
   4   1  15        2.52        2.45      0.32 o 
  -4   2  15       25.53       31.23      1.15 o 
  -3   2  15        3.10        3.71      0.34 o 
  -2   2  15        3.94        4.56      0.43 o 
  -1   2  15        8.69        8.35      0.49 o 
   0   2  15        8.16        7.46      0.41 o 
   1   2  15       14.02       12.10      0.87 o 
   2   2  15        3.64        3.16      0.34 o 
  -2   3  15        0.81        0.46      0.13 o 
  -5   0  16       21.92       23.19      0.76 o 
  -4   0  16       24.74       26.44      0.97 o 
  -3   0  16        0.20        0.19      0.24 o 
  -2   0  16       15.01       15.74      1.13 o 
  -1   0  16        6.73        6.70      0.77 o 
   0   0  16       21.37       27.81      1.50 o 
   1   0  16       30.29       31.19      1.52 o 
   2   0  16        0.57        0.82      0.29 o 
   3   0  16        0.01        0.27      0.19 o 
  -4   1  16        4.71        5.42      0.31 o 
  -3   1  16       81.14       80.93      2.44 o 
  -2   1  16       45.93       50.09      1.99 o 
  -1   1  16        7.10        6.51      0.45 o 
   0   1  16       27.51       27.74      1.85 o 
   1   1  16        2.60        2.58      0.29 o 
   2   1  16        1.44        1.63      0.33 o 
  -3   2  16        9.65        9.15      0.48 o 
  -2   2  16       83.41       81.86      5.21 o 
  -1   2  16       27.46       26.75      1.11 o 
   0   2  16        4.40        3.44      0.37 o 
  -3   0  17        0.68        0.76      0.14 o 
  -2   0  17        3.64        3.79      0.40 o 
  -1   0  17       11.15       10.80      0.70 o 
   0   0  17       33.85       36.91      1.28 o 
  -2   1  17        3.12        3.33      0.37 o 
  -1   1  17       11.35       12.54      0.73 o 
   0   1  17        2.62        2.45      0.32 o 
                                                 
